# Supplementary material for: Room-Temperature Self-Healable Blends of Waterborne Polyurethanes with 2-Hydroxyethyl Methacrylate-Based Polymers
Source: Int J Mol Sci. 2023 Jan 29;24(3):2575. doi: 10.3390/ijms24032575 (PMC9916575; doi:10.3390/ijms24032575)
Supplement: Supplementary file 1 [file ijms-24-02575-s001.zip]

Archive with 1 entries (1 files):
- ijms-2160481-supplementary.pdf
